# Supplementary material for: Optimizing long chain-polyunsaturated fatty acid synthesis in salmonids by balancing dietary inputs
Source: PLoS One. 2018 Oct 10;13(10):e0205347. doi: 10.1371/journal.pone.0205347 (PMC6179257; doi:10.1371/journal.pone.0205347)
Supplement: S1 File — (ZIP) [file pone.0205347.s005.zip › S1 File.xlsx]

## Sheet: DHA
DHA tissue vs diet linear relationship
Tissue DHA = 4.106 + (1.23 * Diet DHA)
Diet DHA	Tissue DHA	Model DHA				Reference
10.1	13.1	16.529				Bell et al 2010
1.5	4	5.951				Bell et al 2010
10.1	12.8	16.529				Bell et al 2010
1.5	4.2	5.951				Bell et al 2010
10.3	1.15	16.775				Nanton et al 2012
5.6	0.9	10.994				Nanton et al 2012
1.1	0.6	5.459				Nanton et al 2012
5.8	0.976	11.24				Nanton et al 2012
9.38	26.48	15.6434				Dosanjh et al. 1998
8.85	19.03	14.9915				Dosanjh et al. 1998
7.39	22.36	13.1957				Dosanjh et al. 1998
6.72	18.71	12.3716				Dosanjh et al. 1998
5.9	12.2	11.363				Torstensen et al. 2005
4.2	11.2	9.272				Torstensen et al. 2005
3.4	11.2	8.288				Torstensen et al. 2005
5.9	13	11.363				Torstensen et al. 2005
4.2	14.9	9.272				Torstensen et al. 2005
3.4	11.2	8.288				Torstensen et al. 2005
10	12.4	16.406				Torstensen et al. 2005
3.7	3.23	8.657				Torstensen et al. 2005
1	10	5.336				Torstensen et al. 2005
10	11.5	16.406				Torstensen et al. 2005
3.7	13.2	8.657				Torstensen et al. 2005
1	5.3	5.336				Torstensen et al. 2005
10	12.7	16.406				Torstensen et al. 2005
3.7	5.9	8.657				Torstensen et al. 2005
1	3.4	5.336				Torstensen et al. 2005
10	12.8	16.406				Torstensen et al. 2005
3.7	9.4	8.657				Torstensen et al. 2005
1	8.4	5.336				Torstensen et al. 2005
6.4	9.4	11.978				Caballero et al. 2002
6.7	10.6	12.347				Caballero et al. 2002
4.3	7.7	9.395				Caballero et al. 2002
3.1	7.4	7.919				Caballero et al. 2002
2.9	6.6	7.673				Caballero et al. 2002
7.2	13	12.962				Drew et al 2007
1.7	5.2	6.197				Drew et al 2007
0.8	4.3	5.09				Drew et al 2007
0.4	3.5	4.598				Drew et al 2007
0	3.2	4.106				Drew et al 2007
5	6.6	10.256				Bell et al 2004
4	6.1	9.026				Bell et al 2004
3.4	5.3	8.288				Bell et al 2004
2.4	5.7	7.058				Bell et al 2004
1.5	5.5	5.951				Bell et al 2004
11.5	17.7	18.251				Gause and Trushenski 2013
6.7	12.2	12.347				Gause and Trushenski 2013
4.6	10.2	9.764				Gause and Trushenski 2013
2.3	6.4	6.935				Gause and Trushenski 2013
10.2	10.8	16.652				Vestergren et al 2013
0.39	5.8	4.5857				Vestergren et al 2013
0.38	6.3	4.5734				Vestergren et al 2013
0.37	5.99	4.5611				Vestergren et al 2013
0.37	6.06	4.5611				Vestergren et al 2013
0.37	5.75	4.5611				Vestergren et al 2013
0.4	6.47	4.598				Vestergren et al 2013
2.8	6.8	7.55				Betancor et al 2017
2	6.2	6.566				Betancor et al 2017
6.3	10.4	11.855				Betancor et al 2017
0.47	3.38	4.6841				Emery et al 2016
4.74	9.92	9.9362				Emery et al 2016
1.37	6.65	5.7911				Emery et al 2016
2.22	6.54	6.8366				Emery et al 2016
2.36	6.49	7.0088				Emery et al 2016
4.96	8.8	10.2068				Emery et al 2016
2.22	7.66	6.8366				Emery et al 2016
4.67	10.9	9.8501				Emery et al 2016
10.6	15.8	17.144				Higgs et al 2006
8.75	14.6	14.8685				Higgs et al 2006
8.12	13.2	14.0936				Higgs et al 2006
9.6	15.7	15.914				Nanton et al 2007
1	7.9	5.336				Nanton et al 2007
9.85	31.15	16.2215				Twibell et al 2012
2.64	20.57	7.3532				Twibell et al 2012
6.57	26.6	12.1871				Twibell et al 2012
0	12.78	4.106				Twibell et al 2012
4.2	7.1	9.272				Bendiksen et al 2011
4	6.6	9.026				Bendiksen et al 2011
3.8	6.2	8.78				Bendiksen et al 2011
13.6	16.3	20.834				Bell et al 2002
11	15.1	17.636				Bell et al 2002
8.7	14.6	14.807				Bell et al 2002
2.8	7.7	7.55				Bell et al 2002
10.3	10.9	16.775				Pettersson et al. 2012
4.1	6.2	9.149				Pettersson et al. 2012
4	6.5	9.026				Pettersson et al. 2012
8.9	16.5	15.053				Turchini et al 2018
2.3	9.1	6.935				Turchini et al 2018
2.1	5.3	6.689				Turchini et al 2018
15.7	15.3	23.417				Menoyo et al 2007
12.6	12.5	19.604				Menoyo et al 2007
9.8	9.6	16.16				Menoyo et al 2007
6.6	6.8	12.224				Menoyo et al 2007
4.3	4.7	9.395				Menoyo et al 2007
3.9	4.6	8.903				Menoyo et al 2007
3.2	4.5	8.042				Menoyo et al 2007
3.4	4.6	8.288				Menoyo et al 2007
2.4	8.1	7.058				Hatlen et al 2012
2.2	7.8	6.812				Hatlen et al 2012
2.1	7.4	6.689				Hatlen et al 2012
2.1	8.9	6.689				Hatlen et al 2012
3.6	9.5	8.534				Hatlen et al 2012

## Sheet: EPA
EPA tissue vs diet linear relationship
Tissue EPA = 1.65 + (0.51 * Diet EPA)
Diet EPA	Tissue EPA	Model EPA				Reference
8.5	5.8	5.985				Bell et al 2010
1.2	1.7	2.262				Bell et al 2010
8.5	5.7	5.985				Bell et al 2010
1.2	1.9	2.262				Bell et al 2010
9	0.611	6.24				Nanton et al 2012
4.7	0.515	4.047				Nanton et al 2012
1	0.399	2.16				Nanton et al 2012
4.9	0.484	4.149				Nanton et al 2012
13.36	8.96	8.4636				Dosanjh et al. 1998
12.05	9.13	7.7955				Dosanjh et al. 1998
10.96	7.38	7.2396				Dosanjh et al. 1998
8.67	6.58	6.0717				Dosanjh et al. 1998
5.8	3.5	4.608				Torstensen et al. 2005
3.6	2.3	3.486				Torstensen et al. 2005
2.1	2.2	2.721				Torstensen et al. 2005
5.8	3.9	4.608				Torstensen et al. 2005
3.6	3.5	3.486				Torstensen et al. 2005
2.1	2.6	2.721				Torstensen et al. 2005
6.5	3.8	4.965				Torstensen et al. 2005
2.4	4.6	2.874				Torstensen et al. 2005
0.6	2.1	1.956				Torstensen et al. 2005
6.5	4.3	4.965				Torstensen et al. 2005
2.4	3.9	2.874				Torstensen et al. 2005
0.6	1.6	1.956				Torstensen et al. 2005
6.5	4.6	4.965				Torstensen et al. 2005
2.4	2.2	2.874				Torstensen et al. 2005
0.6	1.6	1.956				Torstensen et al. 2005
6.5	4.6	4.965				Torstensen et al. 2005
2.4	3.8	2.874				Torstensen et al. 2005
0.6	2.9	1.956				Torstensen et al. 2005
7.6	4.6	5.526				Caballero et al. 2002
7.6	4.2	5.526				Caballero et al. 2002
3.6	2.4	3.486				Caballero et al. 2002
3.6	2.5	3.486				Caballero et al. 2002
2.9	2.2	3.129				Caballero et al. 2002
10	8.2	6.75				Drew et al 2007
1.8	1.6	2.568				Drew et al 2007
0.8	1.3	2.058				Drew et al 2007
0.4	1.2	1.854				Drew et al 2007
0.3	1.2	1.803				Drew et al 2007
5.9	4.1	4.659				Bell et al 2004
4.6	3.8	3.996				Bell et al 2004
3.5	3.6	3.435				Bell et al 2004
2.2	3.4	2.772				Bell et al 2004
1	3.4	2.16				Bell et al 2004
12.9	7.1	8.229				Gause and Trushenski 2013
7.2	3.9	5.322				Gause and Trushenski 2013
4.7	2.5	4.047				Gause and Trushenski 2013
1.9	1.2	2.619				Gause and Trushenski 2013
9.4	3.88	6.444				Vestergren et al 2013
0.16	1.91	1.7316				Vestergren et al 2013
0.15	2.14	1.7265				Vestergren et al 2013
0.15	2.39	1.7265				Vestergren et al 2013
0.15	2.49	1.7265				Vestergren et al 2013
0.16	2.08	1.7316				Vestergren et al 2013
0.16	2.24	1.7316				Vestergren et al 2013
3.1	2.2	3.231				Betancor et al 2017
1.2	1.9	2.262				Betancor et al 2017
6.3	4.7	4.863				Betancor et al 2017
0.44	0.86	1.8744				Emery et al 2016
8.25	5.5	5.8575				Emery et al 2016
4.4	3.33	3.894				Emery et al 2016
8.58	5.89	6.0258				Emery et al 2016
0.73	0.94	2.0223				Emery et al 2016
1.16	1.2	2.2416				Emery et al 2016
4.1	3.33	3.741				Emery et al 2016
8.2	6.54	5.832				Emery et al 2016
18.7	11.4	11.187				Higgs et al 2006
14.7	9.75	9.147				Higgs et al 2006
12.1	9.69	7.821				Higgs et al 2006
6.4	4.8	4.914				Nanton et al 2007
0.6	2.8	1.956				Nanton et al 2007
15.69	12.73	9.6519				Twibell et al 2012
4.16	6.07	3.7716				Twibell et al 2012
10.42	9.96	6.9642				Twibell et al 2012
0	4.59	1.65				Twibell et al 2012
3.4	4.6	3.384				Bendiksen et al 2011
3.4	3.8	3.384				Bendiksen et al 2011
4.3	3.5	3.843				Bendiksen et al 2011
8.2	5.7	5.832				Bell et al 2002
6.6	4.9	5.016				Bell et al 2002
5.2	4.2	4.302				Bell et al 2002
1.6	1.9	2.466				Bell et al 2002
12.6	7.6	8.076				Pettersson et al. 2012
4	3.6	3.69				Pettersson et al. 2012
3.7	3.9	3.537				Pettersson et al. 2012
7.6	4.556	5.526				Turchini et al 2018
2.4	1.976	2.874				Turchini et al 2018
2.5	6.92	2.925				Turchini et al 2018
13.8	9.8	8.688				Menoyo et al 2007
10.7	6.6	7.107				Menoyo et al 2007
7.9	4.6	5.679				Menoyo et al 2007
4.9	2.8	4.149				Menoyo et al 2007
2.6	1.8	2.976				Menoyo et al 2007
2.1	1.8	2.721				Menoyo et al 2007
1.8	1.6	2.568				Menoyo et al 2007
1.9	1.8	2.619				Menoyo et al 2007
1.8	3	2.568				Hatlen et al 2012
3	3.6	3.18				Hatlen et al 2012
4.7	4.1	4.047				Hatlen et al 2012
6.5	5	4.965				Hatlen et al 2012
3.1	3.6	3.231				Hatlen et al 2012

## Sheet: ARA
ARA tissue vs diet linear relationship
Tissue ARA = 0.4352 + (0.72 * Diet ARA)				Tissue DHA = 4.66 + (17.47 * Diet ARA)			Tissue EPA = 1.24 + (9.29 * Diet ARA)
Diet ARA	Tissue ARA	Model ARA		Tissue DHA	Model DHA		Tissue EPA	Model EPA		Reference
0.4	0.4	0.7232		13.1	11.648		5.8	4.956		Bell et al 2010
0.1	0.2	0.5072		4	6.407		1.7	2.169		Bell et al 2010
0.4	0.4	0.7232		12.8	11.648		5.7	4.956		Bell et al 2010
0.1	0.2	0.5072		4.2	6.407		1.9	2.169		Bell et al 2010
0.7	0.059	0.9392		1.15	16.889		0.611	7.743		Nanton et al 2012
0.3	0.048	0.6512		0.9	9.901		0.515	4.027		Nanton et al 2012
0	0.04	0.4352		0.6	4.66		0.399	1.24		Nanton et al 2012
0.3	0.052	0.6512		0.976	9.901		0.484	4.027		Nanton et al 2012
1.17	0.62	1.2776		26.48	25.0999		8.96	12.1093		Dosanjh et al. 1998
1.07	0.25	1.2056		19.03	23.3529		9.13	11.1803		Dosanjh et al. 1998
0.85	1.06	1.0472		22.36	19.5095		7.38	9.1365		Dosanjh et al. 1998
0.75	0.74	0.9752		18.71	17.7625		6.58	8.2075		Dosanjh et al. 1998
0.2	0.5	0.5792		12.2	8.154		3.5	3.098		Torstensen et al. 2005
0.2	0.3	0.5792		11.2	8.154		2.3	3.098		Torstensen et al. 2005
0.2	0.9	0.5792		11.2	8.154		2.2	3.098		Torstensen et al. 2005
0.2	0.5	0.5792		13	8.154		3.9	3.098		Torstensen et al. 2005
0.2	0.4	0.5792		14.9	8.154		3.5	3.098		Torstensen et al. 2005
0.2	0.8	0.5792		11.2	8.154		2.6	3.098		Torstensen et al. 2005
0.5	0.5	0.7952		12.4	13.395		3.8	5.885		Torstensen et al. 2005
0.2	0.7	0.5792		3.23	8.154		4.6	3.098		Torstensen et al. 2005
0	0.9	0.4352		10	4.66		2.1	1.24		Torstensen et al. 2005
0.5	0.4	0.7952		11.5	13.395		4.3	5.885		Torstensen et al. 2005
0.2	0.4	0.5792		13.2	8.154		3.9	3.098		Torstensen et al. 2005
0	0.9	0.4352		5.3	4.66		1.6	1.24		Torstensen et al. 2005
0.5	0.7	0.7952		12.7	13.395		4.6	5.885		Torstensen et al. 2005
0.2	0.3	0.5792		5.9	8.154		2.2	3.098		Torstensen et al. 2005
0	0.9	0.4352		3.4	4.66		1.6	1.24		Torstensen et al. 2005
0.5	0.5	0.7952		12.8	13.395		4.6	5.885		Torstensen et al. 2005
0.2	0.4	0.5792		9.4	8.154		3.8	3.098		Torstensen et al. 2005
0	0.3	0.4352		8.4	4.66		2.9	1.24		Torstensen et al. 2005
0.2	0.3	0.5792		9.4	8.154		4.6	3.098		Caballero et al. 2002
0.5	0.5	0.7952		10.6	13.395		4.2	5.885		Caballero et al. 2002
0.2	0.2	0.5792		7.7	8.154		2.4	3.098		Caballero et al. 2002
0.2	0.3	0.5792		7.4	8.154		2.5	3.098		Caballero et al. 2002
0.1	0.3	0.5072		6.6	6.407		2.2	2.169		Caballero et al. 2002
1.4	1.7	1.4432		13	29.118		8.2	14.246		Drew et al 2007
0.4	0.6	0.7232		5.2	11.648		1.6	4.956		Drew et al 2007
0.2	0.7	0.5792		4.3	8.154		1.3	3.098		Drew et al 2007
0.1	0.5	0.5072		3.5	6.407		1.2	2.169		Drew et al 2007
0.2	0.5	0.5792		3.2	8.154		1.2	3.098		Drew et al 2007
0.2	0.2	0.5792		6.6	8.154		4.1	3.098		Bell et al 2004
0.2	0.2	0.5792		6.1	8.154		3.8	3.098		Bell et al 2004
0.1	0.2	0.5072		5.3	6.407		3.6	2.169		Bell et al 2004
0.1	0.2	0.5072		5.7	6.407		3.4	2.169		Bell et al 2004
0.1	0.2	0.5072		5.5	6.407		3.4	2.169		Bell et al 2004
1	1.4	1.1552		17.7	22.13		7.1	10.53		Gause and Trushenski 2013
0.6	0.8	0.8672		12.2	15.142		3.9	6.814		Gause and Trushenski 2013
0.5	0.5	0.7952		10.2	13.395		2.5	5.885		Gause and Trushenski 2013
0.3	0.2	0.6512		6.4	9.901		1.2	4.027		Gause and Trushenski 2013
0.2	0.3	0.5792		6.8	10.2504		2.2	3.098		Betancor et al 2017
0	0.2	0.4352		6.2	10.7745		1.9	1.24		Betancor et al 2017
1.8	1.5	1.7312		10.4	15.142		4.7	17.962		Betancor et al 2017
0.11	0.66	0.5144		3.38	23.1782		0.86	2.2619		Emery et al 2016
0.56	0.77	0.8384		9.92	19.5095		5.5	6.4424		Emery et al 2016
0.31	0.64	0.6584		6.65	20.5577		3.33	4.1199		Emery et al 2016
0.53	0.72	0.8168		6.54	15.142		5.89	6.1637		Emery et al 2016
0.2	0.57	0.5792		6.49	4.66		0.94	3.098		Emery et al 2016
0.32	0.65	0.6656		8.8	26.3228		1.2	4.2128		Emery et al 2016
0.35	0.7	0.6872		7.66	13.0456		3.33	4.4915		Emery et al 2016
0.6	0.91	0.8672		10.9	21.0818		6.54	6.814		Emery et al 2016
1.06	1.58	1.1984		15.8	6.7564		11.4	11.0874		Higgs et al 2006
0.85	1.28	1.0472		14.6	8.154		9.75	9.1365		Higgs et al 2006
0.91	1.34	1.0904		13.2	8.154		9.69	9.6939		Higgs et al 2006
0.6	0.6	0.8672		15.7	9.901		4.8	6.814		Nanton et al 2007
0	0.5	0.4352		7.9	15.142		2.8	1.24		Nanton et al 2007
1.24	1.85	1.328		31.15	13.395		12.73	12.7596		Twibell et al 2012
0.48	1.78	0.7808		20.57	11.648		6.07	5.6992		Twibell et al 2012
0.94	1.74	1.112		26.6	6.407		9.96	9.9726		Twibell et al 2012
0.12	2.37	0.5216		12.78	18.636		4.59	2.3548		Twibell et al 2012
0.2	0.4	0.5792		7.1	9.901		4.6	3.098		Bendiksen et al 2011
0.2	0.3	0.5792		6.6	8.154		3.8	3.098		Bendiksen et al 2011
0.3	0.3	0.6512		6.2	16.889		3.5	4.027		Bendiksen et al 2011
0.6	0.5	0.8672		16.3	9.901		5.7	6.814		Bell et al 2002
0.5	0.5	0.7952		15.1	9.901		4.9	5.885		Bell et al 2002
0.4	0.4	0.7232		14.6	8.154		4.2	4.956		Bell et al 2002
0.1	0.4	0.5072		7.7	8.154		1.9	2.169		Bell et al 2002
0.8	0.6	1.0112		10.9	6.407		7.6	8.672		Pettersson et al. 2012
0.3	0.3	0.6512		6.2	6.407		3.6	4.027		Pettersson et al. 2012
0.2	0.3	0.5792		6.5	6.407		3.9	3.098		Pettersson et al. 2012
0.7	0.841	0.9392		16.5	6.407		4.556	7.743		Turchini et al 2018
0.3	0.418	0.6512		9.1	6.407		1.976	4.027		Turchini et al 2018
0.3	0.1	0.6512		5.3	6.407		6.92	4.027		Turchini et al 2018
0.2	0.8	0.5792		15.3	6.407		9.8	3.098		Menoyo et al 2007				0.3
0.2	0.6	0.5792		12.5	6.407		6.6	3.098		Menoyo et al 2007
0.1	0.5	0.5072		9.6	6.407		4.6	2.169		Menoyo et al 2007
0.1	0.3	0.5072		6.8	8.154		2.8	2.169		Menoyo et al 2007
0.1	0.2	0.5072		4.7	8.154		1.8	2.169		Menoyo et al 2007
0.1	0.2	0.5072		4.6	4.66		1.8	2.169		Menoyo et al 2007
0.1	0.2	0.5072		4.5	4.66		1.6	2.169		Menoyo et al 2007
0.1	0.3	0.5072		4.6	4.66		1.8	2.169		Menoyo et al 2007
0.1	0.4	0.5072		8.1	4.66		3	2.169		Hatlen et al 2012
0.1	0.4	0.5072		7.8	4.66		3.6	2.169		Hatlen et al 2012
0.1	0.4	0.5072		7.4	4.66		4.1	2.169		Hatlen et al 2012
0.2	0.5	0.5792		8.9	4.66		5	3.098		Hatlen et al 2012
0.2	0.5	0.5792		9.5	4.66		3.6	3.098		Hatlen et al 2012

## Sheet: ALA
ALA diet linear relationship
Tissue DHA = 10.66 - (0.13 * Diet ALA)				Tissue EPA = 4.89 - (0.10 * Diet ALA)			Tissue ARA = 0.76 - (0.01 * Diet ALA)
Diet ALA	DHA Tissue	DHA Model		EPA Tissue	EPA Model		ARA Tissue	ARA Model		Reference
1.6	13.1	10.452		5.8	4.73		0.4	0.744		Bell et al 2010
10	4	9.36		1.7	3.89		0.2	0.66		Bell et al 2010
1.6	12.8	10.452		5.7	4.73		0.4	0.744		Bell et al 2010
10	4.2	9.36		1.9	3.89		0.2	0.66		Bell et al 2010
2	1.15	10.4		0.611	4.69		0.059	0.74		Nanton et al 2012
6.1	0.9	9.867		0.515	4.28		0.048	0.699		Nanton et al 2012
9.5	0.6	9.425		0.399	3.94		0.04	0.665		Nanton et al 2012
5.5	0.976	9.945		0.484	4.34		0.052	0.705		Nanton et al 2012
1.9	26.48	10.413		8.96	4.7		0.62	0.741		Dosanjh et al. 1998
2.1	19.03	10.387		9.13	4.68		0.25	0.739		Dosanjh et al. 1998
3.9	22.36	10.153		7.38	4.5		1.06	0.721		Dosanjh et al. 1998
5.3	18.71	9.971		6.58	4.36		0.74	0.707		Dosanjh et al. 1998
0.6	12.2	10.582		3.5	4.83		0.5	0.754		Torstensen et al. 2005
6.8	11.2	9.776		2.3	4.21		0.3	0.692		Torstensen et al. 2005
8	11.2	9.62		2.2	4.09		0.9	0.68		Torstensen et al. 2005
0.6	13	10.582		3.9	4.83		0.5	0.754		Torstensen et al. 2005
6.8	14.9	9.776		3.5	4.21		0.4	0.692		Torstensen et al. 2005
8	11.2	9.62		2.6	4.09		0.8	0.68		Torstensen et al. 2005
1.2	12.4	10.504		3.8	4.77		0.5	0.748		Torstensen et al. 2005
9	3.23	9.49		4.6	3.99		0.7	0.67		Torstensen et al. 2005
13.4	10	8.918		2.1	3.55		0.9	0.626		Torstensen et al. 2005
1.2	11.5	10.504		4.3	4.77		0.4	0.748		Torstensen et al. 2005
9	13.2	9.49		3.9	3.99		0.4	0.67		Torstensen et al. 2005
13.4	5.3	8.918		1.6	3.55		0.9	0.626		Torstensen et al. 2005
1.2	12.7	10.504		4.6	4.77		0.7	0.748		Torstensen et al. 2005
9	5.9	9.49		2.2	3.99		0.3	0.67		Torstensen et al. 2005
13.4	3.4	8.918		1.6	3.55		0.9	0.626		Torstensen et al. 2005
1.2	12.8	10.504		4.6	4.77		0.5	0.748		Torstensen et al. 2005
9	9.4	9.49		3.8	3.99		0.4	0.67		Torstensen et al. 2005
13.4	8.4	8.918		2.9	3.55		0.3	0.626		Torstensen et al. 2005
1.1	9.4	10.517		4.6	4.78		0.3	0.749		Caballero et al. 2002
3.3	10.6	10.231		4.2	4.56		0.5	0.727		Caballero et al. 2002
5.8	7.7	9.906		2.4	4.31		0.2	0.702		Caballero et al. 2002
2.1	7.4	10.387		2.5	4.68		0.3	0.739		Caballero et al. 2002
3.9	6.6	10.153		2.2	4.5		0.3	0.721		Caballero et al. 2002
1.7	13	10.439		8.2	4.72		1.7	0.743		Drew et al 2007
20.9	5.2	7.943		1.6	2.8		0.6	0.551		Drew et al 2007
21.8	4.3	7.826		1.3	2.71		0.7	0.542		Drew et al 2007
22.3	3.5	7.761		1.2	2.66		0.5	0.537		Drew et al 2007
22.7	3.2	7.709		1.2	2.62		0.5	0.533		Drew et al 2007
0.9	6.6	10.543		4.1	4.8		0.2	0.751		Bell et al 2004
14	6.1	8.84		3.8	3.49		0.2	0.62		Bell et al 2004
25.6	5.3	7.332		3.6	2.33		0.2	0.504		Bell et al 2004
37.8	5.7	5.746		3.4	1.11		0.2	0.382		Bell et al 2004
50.4	5.5	4.108		3.4	-0.15		0.2	0.256		Bell et al 2004
1.7	17.7	10.439		7.1	4.72		1.4	0.743		Gause and Trushenski 2013
1.3	12.2	10.491		3.9	4.76		0.8	0.747		Gause and Trushenski 2013
1.2	10.2	10.504		2.5	4.77		0.5	0.748		Gause and Trushenski 2013
1	6.4	10.53		1.2	4.79		0.2	0.75		Gause and Trushenski 2013
1.3	10.8	10.491		3.88	4.76
37.9	5.8	5.733		1.91	1.1
36.1	6.3	5.967		2.14	1.28
36.9	5.99	5.863		2.39	1.2
36.8	6.06	5.876		2.49	1.21
22.9	5.75	7.683		2.08	2.6
22.8	6.47	7.696		2.24	2.61
3.7	6.8	10.179		2.2	4.52		0.3	0.723		Betancor et al 2017
30.2	6.2	6.734		1.9	1.87		0.2	0.458		Betancor et al 2017
14	10.4	8.84		4.7	3.49		1.5	0.62		Betancor et al 2017
0.45	3.38	10.6015		0.86	4.845		0.66	0.7555		Emery et al 2016
0.58	9.92	10.5846		5.5	4.832		0.77	0.7542		Emery et al 2016
0.49	6.65	10.5963		3.33	4.841		0.64	0.7551		Emery et al 2016
0.49	6.54	10.5963		5.89	4.841		0.72	0.7551		Emery et al 2016
0.45	6.49	10.6015		0.94	4.845		0.57	0.7555		Emery et al 2016
0.45	8.8	10.6015		1.2	4.845		0.65	0.7555		Emery et al 2016
0.47	7.66	10.5989		3.33	4.843		0.7	0.7553		Emery et al 2016
0.45	10.9	10.6015		6.54	4.845		0.91	0.7555		Emery et al 2016
1.25	15.8	10.4975		11.4	4.765		1.58	0.7475		Higgs et al 2006
2.14	14.6	10.3818		9.75	4.676		1.28	0.7386		Higgs et al 2006
2.53	13.2	10.3311		9.69	4.637		1.34	0.7347		Higgs et al 2006
1.1	15.7	10.517		4.8	4.78		0.6	0.749		Nanton et al 2007
13.4	7.9	8.918		2.8	3.55		0.5	0.626		Nanton et al 2007
0.92	31.15	10.5404		12.73	4.798		1.85	0.7508		Twibell et al 2012
15.78	20.57	8.6086		6.07	3.312		1.78	0.6022		Twibell et al 2012
1.09	26.6	10.5183		9.96	4.781		1.74	0.7491		Twibell et al 2012
14.51	12.78	8.7737		4.59	3.439		2.37	0.6149		Twibell et al 2012
5.6	7.1	9.932		4.6	4.33		0.4	0.704		Bendiksen et al 2011
5.6	6.6	9.932		3.8	4.33		0.3	0.704		Bendiksen et al 2011
5.6	6.2	9.932		3.5	4.33		0.3	0.704		Bendiksen et al 2011
2.1	16.3	10.387		5.7	4.68		0.5	0.739		Bell et al 2002
1.7	15.1	10.439		4.9	4.72		0.5	0.743		Bell et al 2002
1.3	14.6	10.491		4.2	4.76		0.4	0.747		Bell et al 2002
0.5	7.7	10.595		1.9	4.84		0.4	0.755		Bell et al 2002
1.1	10.9	10.517		7.6	4.78		0.6	0.749		Pettersson et al. 2012
8	6.2	9.62		3.6	4.09		0.3	0.68		Pettersson et al. 2012
4.8	6.5	10.036		3.9	4.41		0.3	0.712		Pettersson et al. 2012
2.6	16.5	10.322		4.556	4.63		0.841	0.734		Turchini et al 2018
43.1	9.1	5.057		1.976	0.58		0.418	0.329		Turchini et al 2018
0.9	5.3	10.543		6.92	4.8		0.1	0.751		Turchini et al 2018
1.2	15.3	10.504		9.8	4.77		0.8	0.748		Menoyo et al 2007
3.3	12.5	10.231		6.6	4.56		0.6	0.727		Menoyo et al 2007
1	9.6	10.53		4.6	4.79		0.5	0.75		Menoyo et al 2007
0.9	6.8	10.543		2.8	4.8		0.3	0.751		Menoyo et al 2007
41.7	4.7	5.239		1.8	0.72		0.2	0.343		Menoyo et al 2007
30.2	4.6	6.734		1.8	1.87		0.2	0.458		Menoyo et al 2007
25.8	4.5	7.306		1.6	2.31		0.2	0.502		Menoyo et al 2007
12.1	4.6	9.087		1.8	3.68		0.3	0.639		Menoyo et al 2007
7.1	8.1	9.737		3	4.18		0.4	0.689		Hatlen et al 2012
7.1	7.8	9.737		3.6	4.18		0.4	0.689		Hatlen et al 2012
6.8	7.4	9.776		4.1	4.21		0.4	0.692		Hatlen et al 2012
6.4	8.9	9.828		5	4.25		0.5	0.696		Hatlen et al 2012
5.5	9.5	9.945		3.6	4.34		0.5	0.705		Hatlen et al 2012

## Sheet: LNA
LNA diet linear relationship
Tissue DHA = 20.06 - (0.69 * Diet LNA)				Tissue EPA = 11.63 - (0.51 * Diet LNA)			Tissue ARA = 0.76 - (0.01 * Diet ALA)
Diet LNA	Tissue DHA	Model DHA		EPA Tissue	EPA Model		ARA Tissue	ARA Model		Reference
3.5	13.1	17.645		5.8	9.845		0.4	0.725		Bell et al 2010
16.5	4	8.675		1.7	3.215		0.2	0.595		Bell et al 2010
3.5	12.8	17.645		5.7	9.845		0.4	0.725		Bell et al 2010
16.5	4.2	8.675		1.9	3.215		0.2	0.595		Bell et al 2010
4.1	1.15	17.231		0.611	9.539		0.059	0.719		Nanton et al 2012
11.7	0.9	11.987		0.515	5.663		0.048	0.643		Nanton et al 2012
18.3	0.6	7.433		0.399	2.297		0.04	0.577		Nanton et al 2012
12.1	0.976	11.711		0.484	5.459		0.052	0.639		Nanton et al 2012
3.5	26.48	17.645		8.96	9.845		0.62	0.725		Dosanjh et al. 1998
4	19.03	17.3		9.13	9.59		0.25	0.72		Dosanjh et al. 1998
7.6	22.36	14.816		7.38	7.754		1.06	0.684		Dosanjh et al. 1998
10.1	18.71	13.091		6.58	6.479		0.74	0.659		Dosanjh et al. 1998
3.9	12.2	17.369		3.5	9.641		0.5	0.721		Torstensen et al. 2005
11.7	11.2	11.987		2.3	5.663		0.3	0.643		Torstensen et al. 2005
13.5	11.2	10.745		2.2	4.745		0.9	0.625		Torstensen et al. 2005
3.9	13	17.369		3.9	9.641		0.5	0.721		Torstensen et al. 2005
11.7	14.9	11.987		3.5	5.663		0.4	0.643		Torstensen et al. 2005
13.5	11.2	10.745		2.6	4.745		0.8	0.625		Torstensen et al. 2005
3.6	12.4	17.576		3.8	9.794		0.5	0.724		Torstensen et al. 2005
12.7	3.23	11.297		4.6	5.153		0.7	0.633		Torstensen et al. 2005
17.1	10	8.261		2.1	2.909		0.9	0.589		Torstensen et al. 2005
3.6	11.5	17.576		4.3	9.794		0.4	0.724		Torstensen et al. 2005
12.7	13.2	11.297		3.9	5.153		0.4	0.633		Torstensen et al. 2005
17.1	5.3	8.261		1.6	2.909		0.9	0.589		Torstensen et al. 2005
3.6	12.7	17.576		4.6	9.794		0.7	0.724		Torstensen et al. 2005
12.7	5.9	11.297		2.2	5.153		0.3	0.633		Torstensen et al. 2005
17.1	3.4	8.261		1.6	2.909		0.9	0.589		Torstensen et al. 2005
3.6	12.8	17.576		4.6	9.794		0.5	0.724		Torstensen et al. 2005
12.7	9.4	11.297		3.8	5.153		0.4	0.633		Torstensen et al. 2005
17.1	8.4	8.261		2.9	2.909		0.3	0.589		Torstensen et al. 2005
4.6	9.4	16.886		4.6	9.284		0.3	0.714		Caballero et al. 2002
24.9	10.6	2.879		4.2	-1.069		0.5	0.511		Caballero et al. 2002
13.9	7.7	10.469		2.4	4.541		0.2	0.621		Caballero et al. 2002
10.9	7.4	12.539		2.5	6.071		0.3	0.651		Caballero et al. 2002
13.4	6.6	10.814		2.2	4.796		0.3	0.626		Caballero et al. 2002
4	13	17.3		8.2	9.59		1.7	0.72		Drew et al 2007
17.1	5.2	8.261		1.6	2.909		0.6	0.589		Drew et al 2007
18.6	4.3	7.226		1.3	2.144		0.7	0.574		Drew et al 2007
19.4	3.5	6.674		1.2	1.736		0.5	0.566		Drew et al 2007
19.9	3.2	6.329		1.2	1.481		0.5	0.561		Drew et al 2007
4.2	6.6	17.162		4.1	9.488		0.2	0.718		Bell et al 2004
7.4	6.1	14.954		3.8	7.856		0.2	0.686		Bell et al 2004
9.8	5.3	13.298		3.6	6.632		0.2	0.662		Bell et al 2004
12.3	5.7	11.573		3.4	5.357		0.2	0.637		Bell et al 2004
15.1	5.5	9.641		3.4	3.929		0.2	0.609		Bell et al 2004
9.2	17.7	13.712		7.1	6.938		1.4	0.668		Gause and Trushenski 2013
9.8	12.2	13.298		3.9	6.632		0.8	0.662		Gause and Trushenski 2013
10.4	10.2	12.884		2.5	6.326		0.5	0.656		Gause and Trushenski 2013
10.6	6.4	12.746		1.2	6.224		0.2	0.654		Gause and Trushenski 2013
1.5	10.8	19.025		3.88	10.865
21.3	5.8	5.363		1.91	0.767
23.1	6.3	4.121		2.14	-0.151
20.9	5.99	5.639		2.39	0.971
21.1	6.06	5.501		2.49	0.869
36.3	5.75	-4.987		2.08	-6.883
23.8	6.47	3.638		2.24	-0.508
11.7	6.8	11.987		2.2	5.663		0.3	0.643		Betancor et al 2017
12.5	6.2	11.435		1.9	5.255		0.2	0.635		Betancor et al 2017
12.8	10.4	11.228		4.7	5.102		1.5	0.632		Betancor et al 2017
2.59	3.38	18.2729		0.86	10.3091		0.66	0.7341		Emery et al 2016
2.49	9.92	18.3419		5.5	10.3601		0.77	0.7351		Emery et al 2016
2.46	6.65	18.3626		3.33	10.3754		0.64	0.7354		Emery et al 2016
2.4	6.54	18.404		5.89	10.406		0.72	0.736		Emery et al 2016
2.46	6.49	18.3626		0.94	10.3754		0.57	0.7354		Emery et al 2016
2.46	8.8	18.3626		1.2	10.3754		0.65	0.7354		Emery et al 2016
2.55	7.66	18.3005		3.33	10.3295		0.7	0.7345		Emery et al 2016
2.49	10.9	18.3419		6.54	10.3601		0.91	0.7351		Emery et al 2016
4.41	15.8	17.0171		11.4	9.3809		1.58	0.7159		Higgs et al 2006
7.23	14.6	15.0713		9.75	7.9427		1.28	0.6877		Higgs et al 2006
8.55	13.2	14.1605		9.69	7.2695		1.34	0.6745		Higgs et al 2006
2.4	15.7	18.404		4.8	10.406		0.6	0.736		Nanton et al 2007
17.1	7.9	8.261		2.8	2.909		0.5	0.589		Nanton et al 2007
4.85	31.15	16.7135		12.73	9.1565		1.85	0.7115		Twibell et al 2012
15.78	20.57	9.1718		6.07	3.5822		1.78	0.6022		Twibell et al 2012
9.64	26.6	13.4084		9.96	6.7136		1.74	0.6636		Twibell et al 2012
19.53	12.78	6.5843		4.59	1.6697		2.37	0.5647		Twibell et al 2012
11.3	7.1	12.263		4.6	5.867		0.4	0.647		Bendiksen et al 2011
11.1	6.6	12.401		3.8	5.969		0.3	0.649		Bendiksen et al 2011
11.2	6.2	12.332		3.5	5.918		0.3	0.648		Bendiksen et al 2011
3.6	16.3	17.576		5.7	9.794		0.5	0.724		Bell et al 2002
5.3	15.1	16.403		4.9	8.927		0.5	0.707		Bell et al 2002
6.8	14.6	15.368		4.2	8.162		0.4	0.692		Bell et al 2002
9.4	7.7	13.574		1.9	6.836		0.4	0.666		Bell et al 2002
2.2	10.9	18.542		7.6	10.508		0.6	0.738		Pettersson et al. 2012
14.9	6.2	9.779		3.6	4.031		0.3	0.611		Pettersson et al. 2012
11.6	6.5	12.056		3.9	5.714		0.3	0.644		Pettersson et al. 2012
9.6	16.5	13.436		4.556	6.734		0.841	0.664		Turchini et al 2018
16.4	9.1	8.744		1.976	3.266		0.418	0.596		Turchini et al 2018
54.1	5.3	-17.269		6.92	-15.961		0.1	0.219		Turchini et al 2018
3.7	15.3	17.507		9.8	9.743		0.8	0.723		Menoyo et al 2007
12.3	12.5	11.573		6.6	5.357		0.6	0.637		Menoyo et al 2007
25.2	9.6	2.672		4.6	-1.222		0.5	0.508		Menoyo et al 2007
36.4	6.8	-5.056		2.8	-6.934		0.3	0.396		Menoyo et al 2007
12.7	4.7	11.297		1.8	5.153		0.2	0.633		Menoyo et al 2007
23.5	4.6	3.845		1.8	-0.355		0.2	0.525		Menoyo et al 2007
28.2	4.5	0.602		1.6	-2.752		0.2	0.478		Menoyo et al 2007
38.4	4.6	-6.436		1.8	-7.954		0.3	0.376		Menoyo et al 2007
17.5	8.1	7.985		3	2.705		0.4	0.585		Hatlen et al 2012
18.1	7.8	7.571		3.6	2.399		0.4	0.579		Hatlen et al 2012
18.2	7.4	7.502		4.1	2.348		0.4	0.578		Hatlen et al 2012
18.3	8.9	7.433		5	2.297		0.5	0.577		Hatlen et al 2012
13.8	9.5	10.538		3.6	4.592		0.5	0.622		Hatlen et al 2012

## Sheet: SFA
SFA diet linear relationship
Tissue DHA = 1.43 + (0.42 * Diet SFA)				Tissue EPA = -1.61 + (0.29 * Diet SFA)			Tissue ARA = 0.24 + (0.02 * Diet SFA)
Diet SFA	Tissue DHA	Model DHA		EPA Tissue	EPA Model		ARA Tissue	ARA Model		Reference
26.1	13.1	12.392		5.8	5.959		0.4	0.762		Bell et al 2010
21.7	4	10.544		1.7	4.683		0.2	0.674		Bell et al 2010
26.1	12.8	12.392		5.7	5.959		0.4	0.762		Bell et al 2010
21.7	4.2	10.544		1.9	4.683		0.2	0.674		Bell et al 2010
30.9	1.15	14.408		0.611	7.351		0.059	0.858		Nanton et al 2012
25.1	0.9	11.972		0.515	5.669		0.048	0.742		Nanton et al 2012
20.6	0.6	10.082		0.399	4.364		0.04	0.652		Nanton et al 2012
20.1	0.976	9.872		0.484	4.219		0.052	0.642		Nanton et al 2012
34.11	26.48	15.7562		8.96	8.2819		0.62	0.9222		Dosanjh et al. 1998
35.15	19.03	16.193		9.13	8.5835		0.25	0.943		Dosanjh et al. 1998
29.75	22.36	13.925		7.38	7.0175		1.06	0.835		Dosanjh et al. 1998
23.95	18.71	11.489		6.58	5.3355		0.74	0.719		Dosanjh et al. 1998
20.3	12.2	9.956		3.5	4.277		0.5	0.646		Torstensen et al. 2005
20.8	11.2	10.166		2.3	4.422		0.3	0.656		Torstensen et al. 2005
21.8	11.2	10.586		2.2	4.712		0.9	0.676		Torstensen et al. 2005
20.3	13	9.956		3.9	4.277		0.5	0.646		Torstensen et al. 2005
20.8	14.9	10.166		3.5	4.422		0.4	0.656		Torstensen et al. 2005
21.8	11.2	10.586		2.6	4.712		0.8	0.676		Torstensen et al. 2005
23.6	12.4	11.342		3.8	5.234		0.5	0.712		Torstensen et al. 2005
21.5	3.23	10.46		4.6	4.625		0.7	0.67		Torstensen et al. 2005
19.4	10	9.578		2.1	4.016		0.9	0.628		Torstensen et al. 2005
23.6	11.5	11.342		4.3	5.234		0.4	0.712		Torstensen et al. 2005
21.5	13.2	10.46		3.9	4.625		0.4	0.67		Torstensen et al. 2005
19.4	5.3	9.578		1.6	4.016		0.9	0.628		Torstensen et al. 2005
23.6	12.7	11.342		4.6	5.234		0.7	0.712		Torstensen et al. 2005
21.5	5.9	10.46		2.2	4.625		0.3	0.67		Torstensen et al. 2005
19.4	3.4	9.578		1.6	4.016		0.9	0.628		Torstensen et al. 2005
23.6	12.8	11.342		4.6	5.234		0.5	0.712		Torstensen et al. 2005
21.5	9.4	10.46		3.8	4.625		0.4	0.67		Torstensen et al. 2005
19.4	8.4	9.578		2.9	4.016		0.3	0.628		Torstensen et al. 2005
21.6	9.4	10.502		4.6	4.654		0.3	0.672		Caballero et al. 2002
24.1	10.6	11.552		4.2	5.379		0.5	0.722		Caballero et al. 2002
15	7.7	7.73		2.4	2.74		0.2	0.54		Caballero et al. 2002
31.5	7.4	14.66		2.5	7.525		0.3	0.87		Caballero et al. 2002
24.4	6.6	11.678		2.2	5.466		0.3	0.728		Caballero et al. 2002
45.1	13	20.372		8.2	11.469		1.7	1.142		Drew et al 2007
14.6	5.2	7.562		1.6	2.624		0.6	0.532		Drew et al 2007
13.2	4.3	6.974		1.3	2.218		0.7	0.504		Drew et al 2007
11.7	3.5	6.344		1.2	1.783		0.5	0.474		Drew et al 2007
11.1	3.2	6.092		1.2	1.609		0.5	0.462		Drew et al 2007
19.9	6.6	9.788		4.1	4.161		0.2	0.638		Bell et al 2004
17.2	6.1	8.654		3.8	3.378		0.2	0.584		Bell et al 2004
15.1	5.3	7.772		3.6	2.769		0.2	0.542		Bell et al 2004
13	5.7	6.89		3.4	2.16		0.2	0.5		Bell et al 2004
10.5	5.5	5.84		3.4	1.435		0.2	0.45		Bell et al 2004
31.1	17.7	14.492		7.1	7.409		1.4	0.862		Gause and Trushenski 2013
38.6	12.2	17.642		3.9	9.584		0.8	1.012		Gause and Trushenski 2013
43.7	10.2	19.784		2.5	11.063		0.5	1.114		Gause and Trushenski 2013
48	6.4	21.59		1.2	12.31		0.2	1.2		Gause and Trushenski 2013
12.4	6.8	6.638		2.2	1.986		0.3	0.488		Betancor et al 2017
16.6	6.2	8.402		1.9	3.204		0.2	0.572		Betancor et al 2017
17.4	10.4	8.738		4.7	3.436		1.5	0.588		Betancor et al 2017
23.7	15.8	11.384		11.4	5.263		1.58	0.714		Higgs et al 2006
22.9	14.6	11.048		9.75	5.031		1.28	0.698		Higgs et al 2006
23.2	13.2	11.174		9.69	5.118		1.34	0.704		Higgs et al 2006
23.4	15.7	11.258		4.8	5.176		0.6	0.708		Nanton et al 2007
19.4	7.9	9.578		2.8	4.016		0.5	0.628		Nanton et al 2007
29.11	31.15	13.6562		12.73	6.8319		1.85	0.8222		Twibell et al 2012
14.93	20.57	7.7006		6.07	2.7197		1.78	0.5386		Twibell et al 2012
29.22	26.6	13.7024		9.96	6.8638		1.74	0.8244		Twibell et al 2012
16.11	12.78	8.1962		4.59	3.0619		2.37	0.5622		Twibell et al 2012
16	7.1	8.15		4.6	3.03		0.4	0.56		Bendiksen et al 2011
16.3	6.6	8.276		3.8	3.117		0.3	0.566		Bendiksen et al 2011
16.6	6.2	8.402		3.5	3.204		0.3	0.572		Bendiksen et al 2011
27.1	16.3	12.812		5.7	6.249		0.5	0.782		Bell et al 2002
30.9	15.1	14.408		4.9	7.351		0.5	0.858		Bell et al 2002
34.3	14.6	15.836		4.2	8.337		0.4	0.926		Bell et al 2002
47.1	7.7	21.212		1.9	12.049		0.4	1.182		Bell et al 2002
	10.9	1.43		7.6	-1.61		0.6	0.24		Pettersson et al. 2012
	6.2	1.43		3.6	-1.61		0.3	0.24		Pettersson et al. 2012
	6.5	1.43		3.9	-1.61		0.3	0.24		Pettersson et al. 2012
23.4	16.5	11.258		4.556	5.176		0.841	0.708		Turchini et al 2018
13	9.1	6.89		1.976	2.16		0.418	0.5		Turchini et al 2018
14.5	5.3	7.52		6.92	2.595		0.1	0.53		Turchini et al 2018
32	15.3	14.87		9.8	7.67		0.8	0.88		Menoyo et al 2007
27	12.5	12.77		6.6	6.22		0.6	0.78		Menoyo et al 2007
22.6	9.6	10.922		4.6	4.944		0.5	0.692		Menoyo et al 2007
17.6	6.8	8.822		2.8	3.494		0.3	0.592		Menoyo et al 2007
13.5	4.7	7.1		1.8	2.305		0.2	0.51		Menoyo et al 2007
12.9	4.6	6.848		1.8	2.131		0.2	0.498		Menoyo et al 2007
12.4	4.5	6.638		1.6	1.986		0.2	0.488		Menoyo et al 2007
12.7	4.6	6.764		1.8	2.073		0.3	0.494		Menoyo et al 2007
10.7	8.1	5.924		3	1.493		0.4	0.454		Hatlen et al 2012
10.6	7.8	5.882		3.6	1.464		0.4	0.452		Hatlen et al 2012
11.2	7.4	6.134		4.1	1.638		0.4	0.464		Hatlen et al 2012
12	8.9	6.47		5	1.87		0.5	0.48		Hatlen et al 2012
13.2	9.5	6.974		3.6	2.218		0.5	0.504		Hatlen et al 2012

## Sheet: MUFA
MUFA diet linear relationship
Tissue DHA = 23.28 - (0.34 * Diet MUFA)				Tissue EPA = 10.78 - (0.17 * Diet MUFA)			Tissue ARA = 0.99 - (0.01 * Diet MUFA)
Diet MUFA	Tissue DHA	Model DHA		EPA Tissue	EPA Model		ARA Tissue	ARA Model		Reference
42.6	13.1	8.796		5.8	3.538		0.4	0.564		Bell et al 2010
47.5	4	7.13		1.7	2.705		0.2	0.515		Bell et al 2010
42.6	12.8	8.796		5.7	3.538		0.4	0.564		Bell et al 2010
47.5	4.2	7.13		1.9	2.705		0.2	0.515		Bell et al 2010
36.6	1.15	10.836		0.611	4.558		0.059	0.624		Nanton et al 2012
27.3	0.9	13.998		0.515	6.139		0.048	0.717		Nanton et al 2012
19.1	0.6	16.786		0.399	7.533		0.04	0.799		Nanton et al 2012
47.7	0.976	7.062		0.484	2.671		0.052	0.513		Nanton et al 2012
59.4	12.2	3.084		3.5	0.682		0.5	0.396		Torstensen et al. 2005
50.6	11.2	6.076		2.3	2.178		0.3	0.484		Torstensen et al. 2005
50.2	11.2	6.212		2.2	2.246		0.9	0.488		Torstensen et al. 2005
59.4	13	3.084		3.9	0.682		0.5	0.396		Torstensen et al. 2005
50.6	14.9	6.076		3.5	2.178		0.4	0.484		Torstensen et al. 2005
50.2	11.2	6.212		2.6	2.246		0.8	0.488		Torstensen et al. 2005
48.8	12.4	6.688		3.8	2.484		0.5	0.502		Torstensen et al. 2005
48.6	3.23	6.756		4.6	2.518		0.7	0.504		Torstensen et al. 2005
48.2	10	6.892		2.1	2.586		0.9	0.508		Torstensen et al. 2005
48.8	11.5	6.688		4.3	2.484		0.4	0.502		Torstensen et al. 2005
48.6	13.2	6.756		3.9	2.518		0.4	0.504		Torstensen et al. 2005
48.2	5.3	6.892		1.6	2.586		0.9	0.508		Torstensen et al. 2005
48.8	12.7	6.688		4.6	2.484		0.7	0.502		Torstensen et al. 2005
48.6	5.9	6.756		2.2	2.518		0.3	0.504		Torstensen et al. 2005
48.2	3.4	6.892		1.6	2.586		0.9	0.508		Torstensen et al. 2005
48.8	12.8	6.688		4.6	2.484		0.5	0.502		Torstensen et al. 2005
48.6	9.4	6.756		3.8	2.518		0.4	0.504		Torstensen et al. 2005
48.2	8.4	6.892		2.9	2.586		0.3	0.508		Torstensen et al. 2005
47.4	9.4	7.164		4.6	2.722		0.3	0.516		Caballero et al. 2002
23.4	10.6	15.324		4.2	6.802		0.5	0.756		Caballero et al. 2002
52.1	7.7	5.566		2.4	1.923		0.2	0.469		Caballero et al. 2002
39.3	7.4	9.918		2.5	4.099		0.3	0.597		Caballero et al. 2002
45.9	6.6	7.674		2.2	2.977		0.3	0.531		Caballero et al. 2002
25.1	13	14.746		8.2	6.513		1.7	0.739		Drew et al 2007
43.4	5.2	8.524		1.6	3.402		0.6	0.556		Drew et al 2007
44	4.3	8.32		1.3	3.3		0.7	0.55		Drew et al 2007
45.2	3.5	7.912		1.2	3.096		0.5	0.538		Drew et al 2007
45.6	3.2	7.776		1.2	3.028		0.5	0.534		Drew et al 2007
58.4	6.6	3.424		4.1	0.852		0.2	0.406		Bell et al 2004
48.4	6.1	6.824		3.8	2.552		0.2	0.506		Bell et al 2004
39.6	5.3	9.816		3.6	4.048		0.2	0.594		Bell et al 2004
30.5	5.7	12.91		3.4	5.595		0.2	0.685		Bell et al 2004
21.1	5.5	16.106		3.4	7.193		0.2	0.779		Bell et al 2004
22.5	17.7	15.63		7.1	6.955		1.4	0.765		Gause and Trushenski 2013
29.9	12.2	13.114		3.9	5.697		0.8	0.691		Gause and Trushenski 2013
31.1	10.2	12.706		2.5	5.493		0.5	0.679		Gause and Trushenski 2013
34.1	6.4	11.686		1.2	4.983		0.2	0.649		Gause and Trushenski 2013
49.4	6.8	6.484		2.2	2.382		0.3	0.496		Betancor et al 2017
31.3	6.2	12.638		1.9	5.459		0.2	0.677		Betancor et al 2017
19.8	10.4	16.548		4.7	7.414		1.5	0.792		Betancor et al 2017
30.9	3.38	12.774		0.86	5.527		0.66	0.681		Emery et al 2016
20.9	9.92	16.174		5.5	7.227		0.77	0.781		Emery et al 2016
27	6.65	14.1		3.33	6.19		0.64	0.72		Emery et al 2016
23.4	6.54	15.324		5.89	6.802		0.72	0.756		Emery et al 2016
28.9	6.49	13.454		0.94	5.867		0.57	0.701		Emery et al 2016
27.1	8.8	14.066		1.2	6.173		0.65	0.719		Emery et al 2016
25.4	7.66	14.644		3.33	6.462		0.7	0.736		Emery et al 2016
21.2	10.9	16.072		6.54	7.176		0.91	0.778		Emery et al 2016
31.5	15.8	12.57		11.4	5.425		1.58	0.675		Higgs et al 2006
36.7	14.6	10.802		9.75	4.541		1.28	0.623		Higgs et al 2006
40.5	13.2	9.51		9.69	3.895		1.34	0.585		Higgs et al 2006
47.5	15.7	7.13		4.8	2.705		0.6	0.515		Nanton et al 2007
48.2	7.9	6.892		2.8	2.586		0.5	0.508		Nanton et al 2007
20.19	31.15	16.4154		12.73	7.3477		1.85	0.7881		Twibell et al 2012
39.19	20.57	9.9554		6.07	4.1177		1.78	0.5981		Twibell et al 2012
27.93	26.6	13.7838		9.96	6.0319		1.74	0.7107		Twibell et al 2012
45.75	12.78	7.725		4.59	3.0025		2.37	0.5325		Twibell et al 2012
57	7.1	3.9		4.6	1.09		0.4	0.42		Bendiksen et al 2011
57.1	6.6	3.866		3.8	1.073		0.3	0.419		Bendiksen et al 2011
56.9	6.2	3.934		3.5	1.107		0.3	0.421		Bendiksen et al 2011
37.7	16.3	10.462		5.7	4.371		0.5	0.613		Bell et al 2002
38.3	15.1	10.258		4.9	4.269		0.5	0.607		Bell et al 2002
38.9	14.6	10.054		4.2	4.167		0.4	0.601		Bell et al 2002
37.7	7.7	10.462		1.9	4.371		0.4	0.613		Bell et al 2002
1.1	10.9	22.906		7.6	10.593		0.6	0.979		Pettersson et al. 2012
8	6.2	20.56		3.6	9.42		0.3	0.91		Pettersson et al. 2012
4.8	6.5	21.648		3.9	9.964		0.3	0.942		Pettersson et al. 2012
41.2	16.5	9.272		4.556	3.776		0.841	0.578		Turchini et al 2018
21.3	9.1	16.038		1.976	7.159		0.418	0.777		Turchini et al 2018
24.5	5.3	14.95		6.92	6.615		0.1	0.745		Turchini et al 2018
27.6	15.3	13.896		9.8	6.088		0.8	0.714		Menoyo et al 2007
29.4	12.5	13.284		6.6	5.782		0.6	0.696		Menoyo et al 2007
30.2	9.6	13.012		4.6	5.646		0.5	0.688		Menoyo et al 2007
31.7	6.8	12.502		2.8	5.391		0.3	0.673		Menoyo et al 2007
23.9	4.7	15.154		1.8	6.717		0.2	0.751		Menoyo et al 2007
26.5	4.6	14.27		1.8	6.275		0.2	0.725		Menoyo et al 2007
27.8	4.5	13.828		1.6	6.054		0.2	0.712		Menoyo et al 2007
30.6	4.6	12.876		1.8	5.578		0.3	0.684		Menoyo et al 2007
58.2	8.1	3.492		3	0.886		0.4	0.408		Hatlen et al 2012
56.7	7.8	4.002		3.6	1.141		0.4	0.423		Hatlen et al 2012
54.2	7.4	4.852		4.1	1.566		0.4	0.448		Hatlen et al 2012
51.1	8.9	5.906		5	2.093		0.5	0.479		Hatlen et al 2012
57.9	9.5	3.594		3.6	0.937		0.5	0.411		Hatlen et al 2012

## Sheet: ALA to LNA
ALA:LNA diet linear relationship
DHA=2.41+(6.74*ALA:LNA) ≤ T, DHA=17.8-(9.32*ALA:LNA)												ARA=0.35+0.60*ALA:LNA) ≤ T; ARA=0.36-(0.17*ALA:LNA) ≥ T.
Diet ALA	Diet LNA	ALA:LNA		Tissue DHA	Model DHA		Reference					Diet ALA	Diet LNA	ALA:LNA		Tissue ARA	Model ARA			Reference
0.9	54.1	0.0166359		5.3	2.52213		Turchini et al 2018					0.9	54.1	0.0166359		0.1	0.359982			Turchini et al 2018
0.9	36.4	0.0247253		6.8	2.57665		Menoyo et al 2007					0.9	36.4	0.0247253		0.3	0.364835			Menoyo et al 2007
1	25.2	0.0396825		9.6	2.67746		Menoyo et al 2007					1	25.2	0.0396825		0.5	0.37381			Menoyo et al 2007
0.5	9.4	0.0531915		7.7	2.76851		Bell et al 2002					0.5	9.4	0.0531915		0.4	0.381915			Bell et al 2002
1	10.6	0.0943396		6.4	3.04585		Gause and Trushenski 2013					1	10.6	0.0943396		0.2	0.406604			Gause and Trushenski 2013
1.09	9.64	0.113071		26.6	3.1721		Twibell et al 2012					1.09	9.64	0.113071		1.74	0.417842			Twibell et al 2012
1.2	10.4	0.115385		10.2	3.18769		Gause and Trushenski 2013					1.2	10.4	0.115385		0.5	0.419231			Gause and Trushenski 2013
3.3	24.9	0.13253		10.6	3.30325		Caballero et al. 2002					3.3	24.9	0.13253		0.5	0.429518			Caballero et al. 2002
1.3	9.8	0.132653		12.2	3.30408		Gause and Trushenski 2013					1.3	9.8	0.132653		0.8	0.429592			Gause and Trushenski 2013
0.6	3.9	0.153846		12.2	3.44692		Torstensen et al. 2005					0.6	3.9	0.153846		0.5	0.442308			Torstensen et al. 2005
0.6	3.9	0.153846		13	3.44692		Torstensen et al. 2005					0.6	3.9	0.153846		0.5	0.442308			Torstensen et al. 2005
0.45	2.59	0.173745		3.38	3.58104		Emery et al 2016					0.45	2.59	0.173745		0.66	0.454247			Emery et al 2016
0.45	2.49	0.180723		10.9	3.62807		Emery et al 2016					0.45	2.49	0.180723		0.91	0.458434			Emery et al 2016
0.45	2.46	0.182927		6.49	3.64293		Emery et al 2016					0.45	2.46	0.182927		0.57	0.459756			Emery et al 2016
0.45	2.46	0.182927		8.8	3.64293		Emery et al 2016					0.45	2.46	0.182927		0.65	0.459756			Emery et al 2016
0.47	2.55	0.184314		7.66	3.65227		Emery et al 2016					0.47	2.55	0.184314		0.7	0.460588			Emery et al 2016
1.7	9.2	0.184783		17.7	3.65543		Gause and Trushenski 2013					1.7	9.2	0.184783		1.4	0.46087			Gause and Trushenski 2013
0.92	4.85	0.189691		31.15	3.68852		Twibell et al 2012					0.92	4.85	0.189691		1.85	0.463814			Twibell et al 2012
1.3	6.8	0.191176		14.6	3.69853		Bell et al 2002					1.3	6.8	0.191176		0.4	0.464706			Bell et al 2002
2.1	10.9	0.192661		7.4	3.70853		Caballero et al. 2002					2.1	10.9	0.192661		0.3	0.465596			Caballero et al. 2002
0.49	2.46	0.199187		6.65	3.75252		Emery et al 2016					0.49	2.46	0.199187		0.64	0.469512			Emery et al 2016
0.49	2.4	0.204167		6.54	3.78608		Emery et al 2016					0.49	2.4	0.204167		0.72	0.4725			Emery et al 2016
0.9	4.2	0.214286		6.6	3.85429		Bell et al 2004					0.9	4.2	0.214286		0.2	0.478571			Bell et al 2004
0.58	2.49	0.232932		9.92	3.97996		Emery et al 2016					0.58	2.49	0.232932		0.77	0.489759			Emery et al 2016
1.1	4.6	0.23913		9.4	4.02174		Caballero et al. 2002					1.1	4.6	0.23913		0.3	0.493478			Caballero et al. 2002
3.3	12.3	0.268293		12.5	4.21829		Menoyo et al 2007					3.3	12.3	0.268293		0.6	0.510976			Menoyo et al 2007
2.6	9.6	0.270833		16.5	4.23542		Turchini et al 2018					2.6	9.6	0.270833		0.841	0.5125			Turchini et al 2018
1.25	4.41	0.283447		15.8	4.32043		Higgs et al 2006					1.25	4.41	0.283447		1.58	0.520068			Higgs et al 2006
3.9	13.4	0.291045		6.6	4.37164		Caballero et al. 2002					3.9	13.4	0.291045		0.3	0.524627			Caballero et al. 2002
2.53	8.55	0.295906		13.2	4.40441		Higgs et al 2006					2.53	8.55	0.295906		1.34	0.527544			Higgs et al 2006
2.14	7.23	0.295989		14.6	4.40497		Higgs et al 2006					2.14	7.23	0.295989		1.28	0.527593			Higgs et al 2006
12.1	38.4	0.315104		4.6	4.5338		Menoyo et al 2007					12.1	38.4	0.315104		0.3	0.539062			Menoyo et al 2007
3.7	11.7	0.316239		6.8	4.54145		Betancor et al 2017					3.7	11.7	0.316239		0.3	0.539744			Betancor et al 2017
1.7	5.3	0.320755		15.1	4.57189		Bell et al 2002					1.7	5.3	0.320755		0.5	0.542453			Bell et al 2002
1.2	3.7	0.324324		15.3	4.59595		Menoyo et al 2007					1.2	3.7	0.324324		0.8	0.544595			Menoyo et al 2007
1.2	3.6	0.333333		12.4	4.65667		Torstensen et al. 2005					1.2	3.6	0.333333		0.5	0.55			Torstensen et al. 2005
1.2	3.6	0.333333		11.5	4.65667		Torstensen et al. 2005					1.2	3.6	0.333333		0.4	0.55			Torstensen et al. 2005
1.2	3.6	0.333333		12.7	4.65667		Torstensen et al. 2005					1.2	3.6	0.333333		0.7	0.55			Torstensen et al. 2005
1.2	3.6	0.333333		12.8	4.65667		Torstensen et al. 2005					1.2	3.6	0.333333		0.5	0.55			Torstensen et al. 2005
6.4	18.3	0.349727		8.9	4.76716		Hatlen et al 2012					6.4	18.3	0.349727		0.5	0.559836			Hatlen et al 2012
6.8	18.2	0.373626		7.4	4.92824		Hatlen et al 2012					6.8	18.2	0.373626		0.4	0.574176			Hatlen et al 2012
7.1	18.1	0.392265		7.8	5.05387		Hatlen et al 2012					7.1	18.1	0.392265		0.4	0.585359			Hatlen et al 2012
5.5	13.8	0.398551		9.5	5.09623		Hatlen et al 2012					5.5	13.8	0.398551		0.5	0.58913			Hatlen et al 2012
7.1	17.5	0.405714		8.1	5.14451		Hatlen et al 2012					7.1	17.5	0.405714		0.4	0.593429			Hatlen et al 2012
4.8	11.6	0.413793		6.5	5.19897		Pettersson et al. 2012					4.8	11.6	0.413793		0.3	0.598276			Pettersson et al. 2012
5.8	13.9	0.417266		7.7	5.22237		Caballero et al. 2002					5.8	13.9	0.417266		0.2	0.60036			Caballero et al. 2002
1.7	4	0.425		13	5.2745		Drew et al 2007					1.7	4	0.425		1.7	0.605			Drew et al 2007
5.5	12.1	0.454545		0.976	5.47364		Nanton et al 2012					5.5	12.1	0.454545		0.052	0.622727			Nanton et al 2012
1.6	3.5	0.457143		13.1	5.49114		Bell et al 2010					1.6	3.5	0.457143		0.4	0.624286			Bell et al 2010
1.6	3.5	0.457143		12.8	5.49114		Bell et al 2010					1.6	3.5	0.457143		0.4	0.624286			Bell et al 2010
1.1	2.4	0.458333		15.7	5.49917		Nanton et al 2007					1.1	2.4	0.458333		0.6	0.625			Nanton et al 2007
2	4.1	0.487805		1.15	5.6978		Nanton et al 2012					2	4.1	0.487805		0.059	0.642683			Nanton et al 2012
5.6	11.3	0.495575		7.1	5.75018		Bendiksen et al 2011					5.6	11.3	0.495575		0.4	0.647345			Bendiksen et al 2011
5.6	11.2	0.5		6.2	5.78		Bendiksen et al 2011					5.6	11.2	0.5		0.3	0.65			Bendiksen et al 2011
1.1	2.2	0.5		10.9	5.78		Pettersson et al. 2012					1.1	2.2	0.5		0.6	0.65			Pettersson et al. 2012
5.6	11.1	0.504505		6.6	5.81036		Bendiksen et al 2011					5.6	11.1	0.504505		0.3	0.652703			Bendiksen et al 2011
3.9	7.6	0.513158		22.36	5.86868		Dosanjh et al. 1998					3.9	7.6	0.513158		1.06	0.657895			Dosanjh et al. 1998
9.5	18.3	0.519126		0.6	5.90891		Nanton et al 2012					9.5	18.3	0.519126		0.04	0.661475			Nanton et al 2012
6.1	11.7	0.521368		0.9	5.92402		Nanton et al 2012					6.1	11.7	0.521368		0.048	0.662821			Nanton et al 2012
5.3	10.1	0.524752		18.71	5.94683		Dosanjh et al. 1998					5.3	10.1	0.524752		0.74	0.664851			Dosanjh et al. 1998
2.1	4	0.525		19.03	5.9485		Dosanjh et al. 1998					2.1	4	0.525		0.25	0.665			Dosanjh et al. 1998
8	14.9	0.536913		6.2	6.02879		Pettersson et al. 2012					8	14.9	0.536913		0.3	0.672148			Pettersson et al. 2012
1.9	3.5	0.542857		26.48	6.06886		Dosanjh et al. 1998					1.9	3.5	0.542857		0.62	0.675714			Dosanjh et al. 1998
6.8	11.7	0.581197		11.2	6.32726		Torstensen et al. 2005					6.8	11.7	0.581197		0.3	0.698718			Torstensen et al. 2005
6.8	11.7	0.581197		14.9	6.32726		Torstensen et al. 2005					6.8	11.7	0.581197		0.4	0.698718			Torstensen et al. 2005
2.1	3.6	0.583333		16.3	6.34167		Bell et al 2002					2.1	3.6	0.583333		0.5	0.7			Bell et al 2002
8	13.5	0.592593		11.2	6.40407		Torstensen et al. 2005					8	13.5	0.592593		0.9	0.705556			Torstensen et al. 2005
8	13.5	0.592593		11.2	6.40407		Torstensen et al. 2005					8	13.5	0.592593		0.8	0.705556			Torstensen et al. 2005
10	16.5	0.606061		4	6.49485		Bell et al 2010					10	16.5	0.606061		0.2	0.713636			Bell et al 2010
10	16.5	0.606061		4.2	6.49485		Bell et al 2010					10	16.5	0.606061		0.2	0.713636			Bell et al 2010
22.9	36.3	0.630854		5.75	6.66196		Vestergren et al 2013					9	12.7	0.708661		0.7	0.239528			Torstensen et al. 2005
9	12.7	0.708661		3.23	7.18638		Torstensen et al. 2005					9	12.7	0.708661		0.4	0.239528			Torstensen et al. 2005
9	12.7	0.708661		13.2	7.18638		Torstensen et al. 2005					9	12.7	0.708661		0.3	0.239528			Torstensen et al. 2005
9	12.7	0.708661		5.9	7.18638		Torstensen et al. 2005					9	12.7	0.708661		0.4	0.239528			Torstensen et al. 2005
9	12.7	0.708661		9.4	7.18638		Torstensen et al. 2005					14.51	19.53	0.74296		2.37	0.233697			Twibell et al 2012
14.51	19.53	0.74296		12.78	7.41755		Twibell et al 2012					13.4	17.1	0.783626		0.9	0.226784			Torstensen et al. 2005
13.4	17.1	0.783626		10	7.69164		Torstensen et al. 2005					13.4	17.1	0.783626		0.9	0.226784			Torstensen et al. 2005
13.4	17.1	0.783626		5.3	7.69164		Torstensen et al. 2005					13.4	17.1	0.783626		0.9	0.226784			Torstensen et al. 2005
13.4	17.1	0.783626		3.4	7.69164		Torstensen et al. 2005					13.4	17.1	0.783626		0.3	0.226784			Torstensen et al. 2005
13.4	17.1	0.783626		8.4	7.69164		Torstensen et al. 2005					13.4	17.1	0.783626		0.5	0.226784			Nanton et al 2007
13.4	17.1	0.783626		7.9	7.69164		Nanton et al 2007					25.8	28.2	0.914894		0.2	0.204468			Menoyo et al 2007
1.3	1.5	0.866667		10.8	8.25133		Vestergren et al 2013					15.78	15.78	1		1.78	0.19			Twibell et al 2012
25.8	28.2	0.914894		4.5	8.57638		Menoyo et al 2007					14	12.8	1.09375		1.5	0.174062			Betancor et al 2017
22.8	23.8	0.957983		6.47	8.86681		Vestergren et al 2013					22.7	19.9	1.1407		0.5	0.16608			Drew et al 2007
15.78	15.78	1		20.57	9.15		Twibell et al 2012					22.3	19.4	1.14948		0.5	0.164588			Drew et al 2007
14	12.8	1.09375		10.4	7.60625		Betancor et al 2017					21.8	18.6	1.17204		0.7	0.160753			Drew et al 2007
22.7	19.9	1.1407		3.2	7.16864		Drew et al 2007					20.9	17.1	1.22222		0.6	0.152222			Drew et al 2007
22.3	19.4	1.14948		3.5	7.0868		Drew et al 2007					30.2	23.5	1.28511		0.2	0.141532			Menoyo et al 2007
21.8	18.6	1.17204		4.3	6.87656		Drew et al 2007					14	7.4	1.89189		0.2	0.0383784			Bell et al 2004
20.9	17.1	1.22222		5.2	6.40889		Drew et al 2007					30.2	12.5	2.416		0.2	-0.05072			Betancor et al 2017
30.2	23.5	1.28511		4.6	5.82281		Menoyo et al 2007					25.6	9.8	2.61224		0.2	-0.0840816			Bell et al 2004
36.1	23.1	1.56277		6.3	3.23498		Vestergren et al 2013					43.1	16.4	2.62805		0.418	-0.0867683			Turchini et al 2018
36.8	21.1	1.74408		6.06	1.54521		Vestergren et al 2013					37.8	12.3	3.07317		0.2	-0.162439			Bell et al 2004
36.9	20.9	1.76555		5.99	1.34507		Vestergren et al 2013					41.7	12.7	3.28346		0.2	-0.198189			Menoyo et al 2007
37.9	21.3	1.77934		5.8	1.21653		Vestergren et al 2013					50.4	15.1	3.33775		0.2	-0.207417			Bell et al 2004
14	7.4	1.89189		6.1	0.167568		Bell et al 2004
30.2	12.5	2.416		6.2	-4.71712		Betancor et al 2017
25.6	9.8	2.61224		5.3	-6.54612		Bell et al 2004
43.1	16.4	2.62805		9.1	-6.69341		Turchini et al 2018
37.8	12.3	3.07317		5.7	-10.842		Bell et al 2004
41.7	12.7	3.28346		4.7	-12.8019		Menoyo et al 2007
50.4	15.1	3.33775		5.5	-13.3078		Bell et al 2004

## Sheet: References
References (Model testing)
Bell JG, Henderson RJ, Tocher DR, McGhee F, Dick JR, et al. Substituting fish oil with crude palm oil in the diet of Atlantic salmon (Salmo salar) affects muscle fatty acid composition and hepatic fatty acid metabolism. J. Nutr. 2002; 132: 222-230
Bell JG, Henderson RJ, Tocher DR, Sargent JR. Replacement of dietary fish oil with increasing levels of linseed oil: Modification of flesh fatty acid compositions in Atlantic salmon (Salmo salar) using a fish oil finishing diet. Lipids. 2004; 39: 223-232
Bell JG, Pratoomyot J, Strachan F, Henderson RJ, Fontanillas R, et al. Growth, flesh adiposity and fatty acid composition of Atlantic salmon (Salmo salar) families with contrasting flesh adiposity: Effects of replacement of dietary fish oil with vegetable oils. Aquaculture. 2010; 306: 225-232
Bendiksen EA, Johnsen CA, Olsen HJ, Jobling M. Sustainable aquafeeds: Progress towards reduced reliance upon marine ingredients in diets for farmed Atlantic salmon (Salmo salar L.). Aquaculture. 2011; 314: 132-139
Betancor MB, Li K, Sprague M, Bardal T, Sayanova O, et al. An oil containing EPA and DHA from transgenic Camelina sativa to replace marine fish oil in feeds for Atlantic salmon (Salmo salar): Effects on intestinal transcriptome, histology, tissue fatty acid profiles and plasma biochemistry. PLoS ONE. 2017; 12(4): e0175415.
Cabellero MJ, Obach A, Rosenlund G, Montero D, Gisvold M, Izquierdo MS. Impact of different dietary lipid sources on growth, lipid digestibility, tissue fatty acid composition and histology of rainbow trout, Oncorhynchus mykiss. Aquaculture. 2002; 214: 253-271
Dosanjh BS, Higgs DA, McKenzie DJ, Randall DJ, Eales JG, Rowshandeli N, Roshandeli M, Deacon G. Influence of dietary blends of menhaden oil and canola oil on growth, muscle lipid composition, and thyroidal status of Atlantic salmon (Salmo salar) in seawater. Fish Physiol Biochem. 1998; 19: 123-134
Drew MD, Ogunkoya AE, Janz DM, Van Kessel AG. Dietary influence of replacing fish meal and oil with canola protein concentrate and vegetable oils on growth performance, fatty acid composition and organochlorine residues in rainbow trout (Oncorhynchus mykiss). Aquaculture. 2007; 267: 260-268
Gause BR, Trushenski JT. Sparing fish oil with beef tallow in feeds for rainbow trout: Effects for inclusion rates and finishing on production performance and tissue fatty acid composition. Aquaculture. 2013; 75: 495-411
Emery JA, Norambuena F, Trushenski J, Turchini GM. Uncoupling EPA and DHA in fish nutrition: Dietary demand is limited in Atlantic salmon and effectively met by DHA alone.
Hatlen B, Berge GM, Odom JM, Mundheim H, Ruyter B. Growth performance, feed utilisation and fatty acid deposition in Atlantic salmon, Salmo salar L., fed graded levels of high-lipid/high-EPA Yarrowia lipolytica biomass. Aquaculture. 2012; 364-365: 39-47.
Higgs DA, Balfry SK, Oakes JD, Rowshandeli M, Skura BJ, Deacon G. Efficacy of an equal blend of canola and poultry fat as an alternate dietary lipid source for Atlantic salmon (Salmo salar L.) in sea water. I: Effects on growth performance, and whole body and fillet proximate and lipid composition. Aquaculture Research. 2006; 37: 180-191
Menoyo D, Lopez-Bote CJ, Diez A, Obach A, Bautista JM. Impact of n-3 fatty acid chain length and n-3/n-6 ratio in Atlantic salmon (Salmo salar) diets. Aquaculture. 2007; 267: 248-259.
Nanton DA, Ruohonen K, Robb DHF, El-Mowafi A, Hartnell GF. Effect of soy oil containing stearidonic acid on growth performance and fillet fatty acid composition of Atlantic salmon. Aquaculture Nutr. 2012; 18: 640-650
Nanton DA, Vegusdal A, Rora AMB, Royter B, Baeverfuord G, Torstensen BE. Muscle lipid storage pattern, composition, and adipocyte distribution in different parts of Atlantic salmon (Salmo salar) fed fish oil and vegetable oil. Aquaculture. 2007; 265: 230-243
Pettersson A, Pickova J, Brannas E. Swimming performance at different temperatures and fatty acid composition of Arctic charr (Salvelinus alpinus) fed palm and rapeseed oils. Aquaculture. 2010; 300: 176-181
Torstensen BE, Bell JG, Rosenlund G, Henderson RJ, Graff IE, et al. Tailoring of Atlantic salmon (Salmo salar L.) flesh lipid composition and sensory quality by replacing fish oil with a vegetable oil blend. J Agric Food Chem. 2005; 53: 10166-10178
Turchini GM, Hermon KM, Francis DS. Fatty acids and beyond: Fillet nutritional characterisation of rainbow trout (Oncorhynchus mykiss) fed different dietary oil sources. Aquaculture. 2018; 491: 391-397
Twibell RG, Gannam AL, Hyde NM, Holmes JSA, Poole JB. Effects of fish meal- and fish oil-free diets on growth responses and fatty acid composition of juvenile coho salmon (Oncorhynchus kisutch). Aquaculture. 2012; 360-361: 69-77
Vestergren ALS, Trattner S, Pan J, Johnsson P, Kamal-Eldin A, Brannas E, et al. The effect of combining linseed oil and sesamin on the fatty acid composition in white muscle and on expression of lipid-related genes in white muscle and liver of rainbow trout (Oncorhynchus mykiss). Aquacult In. 2013; 21: 843-859
